# Supplementary material for: Examination of an averaging method for estimating repulsion and attraction interactions in moving groups
Source: PLoS One. 2020 Dec 9;15(12):e0243631. doi: 10.1371/journal.pone.0243631 (PMC7725364; doi:10.1371/journal.pone.0243631)
Supplement: S3 File — (M) [file pone.0243631.s003.m]

clc
clear all;close all;clc
tic
binleft=-30:0.2:29.2;
binright=binleft+0.8;
nbins=length(binleft);
bincentres=(binleft+binright)./2;

speedbinleft=-Inf;
speedbinright=Inf;
nspeedbins=length(speedbinleft);
speedbincentres=(speedbinleft+speedbinright)./2;

[xgrid,ygrid]=meshgrid(bincentres,bincentres);

control_A_nelements=zeros(nbins,nbins,nspeedbins);

control_Aaccresponsemap=NaN(nbins,nbins,nspeedbins);
control_Arelativedirectionmap=NaN(nbins,nbins,nspeedbins);
control_Ar2map=NaN(nbins,nbins,nspeedbins);
control_Aturningresponsemap=NaN(nbins,nbins,nspeedbins);
control_Aspeedresponsemap=NaN(nbins,nbins,nspeedbins);

for jj=1:nbins
    for kk=1:nbins
        for ll=1:nspeedbins
            control_Aaccresponsemapcell{jj,kk,ll}=[]; %control_Aaccresponsemapcall=cell(nbins,nbins,nspeedbins);
            control_Arelativedirectioncell{jj,kk,ll}=[];
            control_Aturningresponsemapcell{jj,kk,ll}=[];
            control_Aspeedresponsemapcell{jj,kk,ll}=[];
        end
    end
end

for kk=1:nbins
    for ll=1:nspeedbins
        control_Aacccell_x{kk,ll}=[];
        control_Aacccell_y{kk,ll}=[];
        control_Atscell_x{kk,ll}=[];
        control_Atscell_y{kk,ll}=[];
        control_Aspeedcell_x{kk,ll}=[];
        control_Aspeedcell_y{kk,ll}=[];
    end
end

 datain{1}=load('couzin_swarm_1'); 
 datain{2}=load('couzin_swarm_2'); 
 datain{3}=load('couzin_swarm_3');
 datain{4}=load('couzin_swarm_4');
 datain{5}=load('couzin_swarm_5');
 datain{6}=load('couzin_swarm_6');
 datain{7}=load('couzin_swarm_7');
 datain{8}=load('couzin_swarm_8');
 datain{9}=load('couzin_swarm_9');
 datain{10}=load('couzin_swarm_10');
 
nfiles=length(datain);
dt=datain{1}.dt;
bl=50;
for jj=1:nfiles
    xmatcell{jj}=datain{jj}.xmat;
    ymatcell{jj}=datain{jj}.ymat;
end
dtref=dt;

waith=waitbar(0,'Constructing plots...');
waitcounter=0;
for ii = 1:nfiles
    x(:,:,ii)=xmatcell{ii};
    y(:,:,ii)=ymatcell{ii};
    [nfish,nframesin]=size(x(:,:,ii));

    u(:,:,ii)=(x(:,2:end,ii)-x(:,1:end-1,ii))./dtref;
    v(:,:,ii)=(y(:,2:end,ii)-y(:,1:end-1,ii))./dtref;
    
    speed(:,:,ii)=sqrt(u(:,:,ii).^2+v(:,:,ii).^2);
    
    changeinspeed(:,:,ii)=(speed(:,2:end,ii)-speed(:,1:end-1,ii))./dtref;
    
    grouporientx1(:,:,ii)=u(:,:,ii)./speed(:,:,ii); %x component of unit vector
    grouporienty1(:,:,ii)=v(:,:,ii)./speed(:,:,ii); %y component of unit vector
    
    [speedeq0_r,speedeq0_c]=find(speed(:,:,ii)==0); % row and column index for zero speed
    nspeedeq0=length(speedeq0_r);
    for jj=1:nspeedeq0
        grouporientx1(speedeq0_r(jj),speedeq0_c(jj),ii)=NaN;
        grouporienty1(speedeq0_r(jj),speedeq0_c(jj),ii)=NaN;
    end

%     angle between individual i@time t and i+1@ time t+1
    dottemp=grouporientx1(:,1:end-1,ii).*grouporientx1(:,2:end,ii)+grouporienty1(:,1:end-1,ii).*grouporienty1(:,2:end,ii);
    dtgt1=find(dottemp>1);
    dottemp(dtgt1)=1;
    dtltm1=find(dottemp<-1);
    dottemp(dtltm1)=-1;
    
    unsigned_angle(:,:,ii)=acos(dottemp);
    
    clear signed_angle
    %checking whether individual lie left or right of individual i
    for jj=1:nfish
        xyz1=[grouporientx1(jj,1:end-1,ii);grouporienty1(jj,1:end-1,ii);zeros(1,nframesin-2)];
        xyz2=[grouporientx1(jj,2:end,ii);grouporienty1(jj,2:end,ii);zeros(1,nframesin-2)];
        cross_12=cross(xyz1,xyz2);
        nangles=length(grouporientx1(jj,:,ii))-1;
        for kk=1:nangles
            if sign(cross_12(3,kk))~=0
                signed_angle(jj,kk,ii)=sign(cross_12(3,kk))*unsigned_angle(jj,kk,ii);
            else
                signed_angle(jj,kk,ii)=unsigned_angle(jj,kk,ii);
            end
        end
    end
    %converting radians to degree
    turningspeed(:,:,ii)=(180/pi)*signed_angle(:,:,ii)./dtref;
    
    %jj is the focal individual and kk is all other individual surrounding
    %jj
    for jj=1:nfish
        for kk=1:nfish
            if jj~=kk
                clear jjtokkx jjtokky jjtokkxhat jjtokkyhat iids
                
                iids=sqrt((x(kk,:,ii)-x(jj,:,ii)).^2+(y(kk,:,ii)-y(jj,:,ii)).^2);
                
                jjtokkx=x(kk,:,ii)-x(jj,:,ii);
                jjtokky=y(kk,:,ii)-y(jj,:,ii);
                
                jjtokkxhat=jjtokkx./iids;
                jjtokkyhat=jjtokky./iids;
                % angle btw vector focal individual jj to neighbour kk with the direction vector grouporient
                dottemp=jjtokkxhat(1:end-1).*grouporientx1(jj,:,ii)+jjtokkyhat(1:end-1).*grouporienty1(jj,:,ii); 
                dtgt1=find(dottemp>1);
                dottemp(dtgt1)=1;
                dtltm1=find(dottemp<-1);
                dottemp(dtltm1)=-1;
                unsignedangle_jjtokk=acos(dottemp);
                
                clear signlist
                for ll=1:nframesin-1
                    atemp=[grouporientx1(jj,ll,ii) grouporienty1(jj,ll,ii) 0];
                    btemp=[jjtokkxhat(ll) jjtokkyhat(ll) 0];
                    crosstemp=cross(atemp,btemp);
                    signlist(ll)=sign(crosstemp(3));
                end
                % check whether neibhours are left or right of the direction of focal individual
                clear signedangle_jjtokk
                for ll=1:nframesin-1
                    if signlist(ll)~=0
                        signedangle_jjtokk(ll)=signlist(ll)*unsignedangle_jjtokk(ll);
                    else
                        signedangle_jjtokk(ll)=unsignedangle_jjtokk(ll);
                    end
                end
                xrel_jjtokk((jj-1)*nfish+kk,:,ii)=iids(1:end-1).*cos(signedangle_jjtokk);
                yrel_jjtokk((jj-1)*nfish+kk,:,ii)=iids(1:end-1).*sin(signedangle_jjtokk);
                
                %Relative directions of motion
                dottemp=grouporientx1(jj,:,ii).*grouporientx1(kk,:,ii)+grouporienty1(jj,:,ii).*grouporienty1(kk,:,ii);
                dtgt1=find(dottemp>1);
                dottemp(dtgt1)=1;
                dtltm1=find(dottemp<-1);
                dottemp(dtltm1)=-1;
                unsignedinternalangle_twosided=acos(dottemp);
                
                clear signlist_jjtokk
                for ll=1:nframesin-1
                    atemp=[grouporientx1(jj,ll,ii) grouporienty1(jj,ll,ii) 0];
                    btemp=[grouporientx1(kk,ll,ii) grouporienty1(kk,ll,ii) 0];
                    crosstemp=cross(atemp,btemp);
                    signlist_jjtokk(ll)=sign(crosstemp(3));
                end
                
                %clear signedinternalangle_jjtokk
                for ll=1:nframesin-1
                    if signlist_jjtokk(ll)~=0
                        signedinternalangle_jjtokk((jj-1)*nfish+kk,ll,ii)=signlist_jjtokk(ll)*unsignedinternalangle_twosided(ll);
                    else
                        signedinternalangle_jjtokk((jj-1)*nfish+kk,ll,ii)=unsignedinternalangle_twosided(ll);
                    end
                end
            elseif jj==kk
                xrel_jjtokk((jj-1)*nfish+kk,:,ii)=NaN(1,nframesin-1);
                yrel_jjtokk((jj-1)*nfish+kk,:,ii)=NaN(1,nframesin-1);
                signedinternalangle_jjtokk((jj-1)*nfish+kk,:,ii)=NaN(1,nframesin-1);
             end 
        end
    end
    
    waitcounter=waitcounter+1;
    waitbar(waitcounter/nfiles,waith)
end

close(waith)

for ii=1:nfiles
    for jj=1:nfish
        for kk=1:nfish
            bigspeedarray((jj-1)*nfish+kk,:,ii)=speed(jj,1:nframesin-2,ii);
            bigchangeinspeedarray((jj-1)*nfish+kk,:,ii)=changeinspeed(jj,1:nframesin-2,ii);
            bigturningspeedarray((jj-1)*nfish+kk,:,ii)=turningspeed(jj,1:nframesin-2,ii);
        end
    end
end
    
for ii=1:nfiles
    thisbigcis=bigchangeinspeedarray(:,:,ii);
    thisbigts=bigturningspeedarray(:,:,ii);
    thisbigspeed=bigspeedarray(:,:,ii);
    thissignedangle=signedinternalangle_jjtokk(:,:,ii);
    
        for ll=1:nbins
            for mm=1:nbins
                for ss=1:nspeedbins
                    thiscell=find(xrel_jjtokk(:,1:end-1,ii)>binleft(mm) & xrel_jjtokk(:,1:end-1,ii)<=binright(mm) & yrel_jjtokk(:,1:end-1,ii)>binleft(ll) & yrel_jjtokk(:,1:end-1,ii)<=binright(ll));%& speed(:,1:end-1,ii)>speedbinleft(ss) & speed(:,1:end-1,ii)<=speedbinright(ss));
                    control_A_nelements(ll,mm,ss)=control_A_nelements(ll,mm,ss)+length(thiscell);
                    
                    ta_set=thisbigcis(thiscell);
                    finiteta=find(isfinite(ta_set)==1);
                    satiatedaccresponse_temp=control_Aaccresponsemapcell{ll,mm,ss};
                    control_Aaccresponsemapcell{ll,mm,ss}=[satiatedaccresponse_temp; ta_set(finiteta)];
                    
                    reldirection_set=thissignedangle(thiscell);
                    finite_rd=find(isfinite(reldirection_set)==1);
                    satiateddirection_temp=control_Arelativedirectioncell{ll,mm,ss};
                    control_Arelativedirectioncell{ll,mm,ss}=[satiateddirection_temp; reldirection_set(finite_rd)];

                    ts_set=thisbigts(thiscell);
                    finitets=find(isfinite(ts_set)==1);
                    satiatedturningresponse_temp=control_Aturningresponsemapcell{ll,mm,ss};
                    control_Aturningresponsemapcell{ll,mm,ss}=[satiatedturningresponse_temp; ts_set(finitets)];

                    speed_set=thisbigspeed(thiscell);
                    finitespeed=find(isfinite(speed_set)==1);
                    speedresponse_temp=control_Aspeedresponsemapcell{ll,mm,ss};
                    control_Aspeedresponsemapcell{ll,mm,ss}=[speedresponse_temp; speed_set(finitespeed)];
                end
            end
        end        
end

% Project data for speed, acc and turning speed onto x and y axes
control_A_sumelements=sum(sum(sum(control_A_nelements)));
for ss=1:nspeedbins
    control_A_propelements(:,:,ss)=control_A_nelements(:,:,ss)./control_A_sumelements;
    control_A_propelements_x(ss,:)=sum(control_A_nelements(:,:,ss),1)./control_A_sumelements;
    control_A_propelements_y(:,ss)=sum(control_A_nelements(:,:,ss),2)./control_A_sumelements;
end

for kk=1:nbins
    for jj=1:nbins
        for ss=1:nspeedbins
            control_Aacccell_x{kk,ss}=[control_Aacccell_x{kk,ss}; control_Aaccresponsemapcell{jj,kk,ss}];
            control_Atscell_x{kk,ss}=[control_Atscell_x{kk,ss}; control_Aturningresponsemapcell{jj,kk,ss}];
            control_Aspeedcell_x{kk,ss}=[control_Aspeedcell_x{kk,ss}; control_Aspeedresponsemapcell{jj,kk,ss}];
        end
    end
end

for jj=1:nbins
    for kk=1:nbins
        for ss=1:nspeedbins
            control_Aacccell_y{jj,ss}=[control_Aacccell_y{jj,ss}; control_Aaccresponsemapcell{jj,kk,ss}];
            control_Atscell_y{jj,ss}=[control_Atscell_y{jj,ss}; control_Aturningresponsemapcell{jj,kk,ss}];
            control_Aspeedcell_y{jj,ss}=[control_Aspeedcell_y{jj,ss}; control_Aspeedresponsemapcell{jj,kk,ss}];
        end
    end
end

for kk=1:nbins
    for ss=1:nspeedbins        
        hungry_atemp=control_Aacccell_x{kk,ss};
        control_A_na_x(ss,kk)=length(hungry_atemp);
        control_Ameanacc_x(ss,kk)=mean(hungry_atemp);
        control_Astdacc_x(ss,kk)=std(hungry_atemp);
        control_Asteacc_x(ss,kk)=control_Astdacc_x(ss,kk)/sqrt(control_A_na_x(ss,kk));
        
        hungry_ttemp=control_Atscell_x{kk,ss};
        control_A_nt_x(ss,kk)=length(hungry_ttemp);
        control_Ameant_x(ss,kk)=mean(hungry_ttemp);
        control_Astdt_x(ss,kk)=std(hungry_ttemp);
        control_Astet_x(ss,kk)=control_Astdt_x(ss,kk)/sqrt(control_A_nt_x(ss,kk));
        
        stemp=control_Aspeedcell_x{kk,ss};
        control_A_ns_x(ss,kk)=length(stemp);
        control_Ameans_x(ss,kk)=mean(stemp);
        control_Astds_x(ss,kk)=std(stemp);
        control_Astes_x(ss,kk)=control_Astds_x(ss,kk)/sqrt(control_A_ns_x(ss,kk));
        
        hungry_atemp=control_Aacccell_y{kk,ss};
        control_A_na_y(ss,kk)=length(hungry_atemp);
        control_Ameanacc_y(ss,kk)=mean(hungry_atemp);
        control_Astdacc_y(ss,kk)=std(hungry_atemp);
        control_Asteacc_y(ss,kk)=control_Astdacc_y(ss,kk)/sqrt(control_A_na_y(ss,kk));
        
        hungry_ttemp=control_Atscell_y{kk,ss};
        control_A_nt_y(ss,kk)=length(hungry_ttemp);
        control_Ameant_y(ss,kk)=mean(hungry_ttemp);
        control_Astdt_y(ss,kk)=std(hungry_ttemp);
        control_Astet_y(ss,kk)=control_Astdt_y(ss,kk)/sqrt(control_A_nt_y(ss,kk));
        
        stemp=control_Aspeedcell_y{kk,ss};
        control_A_ns_y(ss,kk)=length(stemp);
        control_Ameans_y(ss,kk)=mean(stemp);
        control_Astds_y(ss,kk)=std(stemp);
        control_Astes_y(ss,kk)=control_Astds_y(ss,kk)/sqrt(control_A_ns_y(ss,kk));
    end
end

maxcontrol_Aprop_x=max(max(control_A_propelements_x));
maxcontrol_Aprop_y=max(max(control_A_propelements_y));
maxprop_xy=max([maxcontrol_Aprop_x maxcontrol_Aprop_y]);

for ss=1:nspeedbins
    maxcontrol_Aacc_x=max(control_Ameanacc_x(ss,:)+control_Asteacc_x(ss,:));
    mincontrol_Aacc_x=min(control_Ameanacc_x(ss,:)-control_Asteacc_x(ss,:));
    maxcontrol_Aacc_y=max(control_Ameanacc_y(ss,:)+control_Asteacc_y(ss,:));
    mincontrol_Aacc_y=min(control_Ameanacc_y(ss,:)-control_Asteacc_y(ss,:));
    
    maxabsacc_xy(ss)=max(abs([maxcontrol_Aacc_x mincontrol_Aacc_x maxcontrol_Aacc_y mincontrol_Aacc_y]));
    
    maxcontrol_At_x=max(control_Ameant_x(ss,:)+control_Astet_x(ss,:));
    mincontrol_At_x=min(control_Ameant_x(ss,:)-control_Astet_x(ss,:));
    maxcontrol_At_y=max(control_Ameant_y(ss,:)+control_Astet_y(ss,:));
    mincontrol_At_y=min(control_Ameant_y(ss,:)-control_Astet_y(ss,:));
    
    maxabst_xy(ss)=max(abs([maxcontrol_At_x mincontrol_At_x maxcontrol_At_y mincontrol_At_y]));
    
    maxcontrol_As_x=max(control_Ameans_x(ss,:)+control_Astes_x(ss,:));
    mincontrol_As_x=min(control_Ameans_x(ss,:)-control_Astes_x(ss,:));
    maxcontrol_As_y=max(control_Ameans_y(ss,:)+control_Astes_y(ss,:));
    mincontrol_As_y=min(control_Ameans_y(ss,:)-control_Astes_y(ss,:));
    
    maxabss_xy(ss)=max(abs([maxcontrol_As_x maxcontrol_As_y]));
    minabss_xy(ss)=min(abs([mincontrol_As_x mincontrol_As_y]));
end

for ss=1:nspeedbins
    figure(1);clf;hold on
    subplot(2,2,1);hold on
    plot(bincentres,control_A_propelements_x(ss,:),'k')
    axis([binleft(1) binright(end) 0 maxprop_xy])
    grid on
    box on
    xlabel('x (units)','FontName','Times New Roman')
    ylabel('p','FontName','Times New Roman')
    vaxis=axis;
    textx=vaxis(1)+0.025*(vaxis(2)-vaxis(1));
    texty=vaxis(3)+0.925*(vaxis(4)-vaxis(3));
    text(textx,texty,'A','FontName','Times New Roman','FontWeight','Bold')
    set(gca,'FontName','Times New Roman')
    
    subplot(2,2,2);hold on
    plot(bincentres',control_A_propelements_y(:,ss),'k')
    axis([binleft(1) binright(end) 0 maxprop_xy])
    grid on
    box on
    xlabel('y (units)','FontName','Times New Roman')
    ylabel('p','FontName','Times New Roman')
    vaxis=axis;
    textx=vaxis(1)+0.025*(vaxis(2)-vaxis(1));
    texty=vaxis(3)+0.925*(vaxis(4)-vaxis(3));
    text(textx,texty,'B','FontName','Times New Roman','FontWeight','Bold')
    set(gca,'FontName','Times New Roman')
    
    subplot(2,2,3);hold on
    plot(bincentres,control_Ameans_x(ss,:),'k--')
    plot(bincentres,control_Ameans_x(ss,:)-control_Astes_x(ss,:),'k:')
    plot(bincentres,control_Ameans_x(ss,:)+control_Astes_x(ss,:),'k:')
    axis([binleft(1) binright(end) minabss_xy(ss)-0.1 maxabss_xy(ss)+0.1])
    grid on
    box on
    xlabel('x (units)','FontName','Times New Roman')
    ylabel({'Speed (units/s)'},'FontName','Times New Roman')
    vaxis=axis;
    textx=vaxis(1)+0.025*(vaxis(2)-vaxis(1));
    texty=vaxis(3)+0.925*(vaxis(4)-vaxis(3));
    text(textx,texty,'C','FontName','Times New Roman','FontWeight','Bold')
    set(gca,'FontName','Times New Roman')
    
    subplot(2,2,4);hold on
    plot(bincentres,control_Ameans_y(ss,:),'k--')
    plot(bincentres,control_Ameans_y(ss,:)-control_Astes_y(ss,:),'k:')
    plot(bincentres,control_Ameans_y(ss,:)+control_Astes_y(ss,:),'k:')
    axis([binleft(1) binright(end) minabss_xy(ss)-0.1 maxabss_xy(ss)+0.1])
    grid on
    box on
    xlabel('y (units)','FontName','Times New Roman')
    ylabel({'Speed (units/s)'},'FontName','Times New Roman')
    vaxis=axis;
    textx=vaxis(1)+0.025*(vaxis(2)-vaxis(1));
    texty=vaxis(3)+0.925*(vaxis(4)-vaxis(3));
    text(textx,texty,'D','FontName','Times New Roman','FontWeight','Bold')
    set(gca,'FontName','Times New Roman')
end

figname='fig1';
savefig(figname);

for ss=1:nspeedbins
    figure(2);clf;hold on
    subplot(2,2,1);hold on
    plot(bincentres,control_Ameanacc_x(ss,:),'k--')
    plot(bincentres,control_Ameanacc_x(ss,:)-control_Asteacc_x(ss,:),'k:')
    plot(bincentres,control_Ameanacc_x(ss,:)+control_Asteacc_x(ss,:),'k:')
    axis([binleft(1) binright(end) -maxabsacc_xy(ss) maxabsacc_xy(ss)])
    grid on
    box on
    xlabel('x (units)','FontName','Times New Roman')
    ylabel({'Change in speed';'/time (units/s^2)'},'FontName','Times New Roman')
    vaxis=axis;
    textx=vaxis(1)+0.025*(vaxis(2)-vaxis(1));
    texty=vaxis(3)+0.925*(vaxis(4)-vaxis(3));
    text(textx,texty,'A','FontName','Times New Roman','FontWeight','Bold')
    set(gca,'FontName','Times New Roman')
    
    subplot(2,2,2);hold on
    plot(bincentres,control_Ameanacc_y(ss,:),'k--')
    plot(bincentres,control_Ameanacc_y(ss,:)-control_Asteacc_y(ss,:),'k:')
    plot(bincentres,control_Ameanacc_y(ss,:)+control_Asteacc_y(ss,:),'k:')
    axis([binleft(1) binright(end) -maxabsacc_xy(ss) maxabsacc_xy(ss)])
    grid on
    box on
    xlabel('y (units)','FontName','Times New Roman')
    ylabel({'Change in speed';'/time (units/s^2)'},'FontName','Times New Roman')
    vaxis=axis;
    textx=vaxis(1)+0.025*(vaxis(2)-vaxis(1));
    texty=vaxis(3)+0.925*(vaxis(4)-vaxis(3));
    text(textx,texty,'B','FontName','Times New Roman','FontWeight','Bold')
    set(gca,'FontName','Times New Roman')
    
    subplot(2,2,3);hold on
    plot(bincentres,control_Ameant_x(ss,:),'k--')
    plot(bincentres,control_Ameant_x(ss,:)-control_Astet_x(ss,:),'k:')
    plot(bincentres,control_Ameant_x(ss,:)+control_Astet_x(ss,:),'k:')
    axis([binleft(1) binright(end) -maxabst_xy(ss) maxabst_xy(ss)])
    grid on
    box on
    xlabel('x (units)','FontName','Times New Roman')
    ylabel({'Change in angle';'/time (degrees/s)'},'FontName','Times New Roman')
    vaxis=axis;
    textx=vaxis(1)+0.025*(vaxis(2)-vaxis(1));
    texty=vaxis(3)+0.925*(vaxis(4)-vaxis(3));
    text(textx,texty,'C','FontName','Times New Roman','FontWeight','Bold')
    set(gca,'FontName','Times New Roman')
    
    subplot(2,2,4);hold on
    plot(bincentres,control_Ameant_y(ss,:),'k--')
    plot(bincentres,control_Ameant_y(ss,:)-control_Astet_y(ss,:),'k:')
    plot(bincentres,control_Ameant_y(ss,:)+control_Astet_y(ss,:),'k:')
    axis([binleft(1) binright(end) -maxabst_xy(ss) maxabst_xy(ss)])
    grid on
    box on
    xlabel('y (units)','FontName','Times New Roman')
    ylabel({'Change in angle';'/time (degrees/s)'},'FontName','Times New Roman')
    vaxis=axis;
    textx=vaxis(1)+0.025*(vaxis(2)-vaxis(1));
    texty=vaxis(3)+0.925*(vaxis(4)-vaxis(3));
    text(textx,texty,'D','FontName','Times New Roman','FontWeight','Bold')
    set(gca,'FontName','Times New Roman')
end

figname='fig2';
savefig(figname);

maxpropcontrol_A=max(max(max(control_A_propelements)));
maxprop=max([maxpropcontrol_A]);

for ss=1:nspeedbins
    figure(3);clf;hold on
    %     subplot(1,2,1);hold on
    surf(xgrid,ygrid,control_A_propelements(:,:,ss))
    xlabel('x (units)','FontName','Times New Roman')
    ylabel('y (units)','FontName','Times New Roman')
    title({'Relative encounter frequency'},'FontName','Times New Roman')
    set(gca,'FontName','Times New Roman')
    axis equal
    axis([binleft(1) binright(end) binleft(1) binright(end) 0 1])
    vaxis=axis;
    textx=vaxis(1)+0.05*(vaxis(2)-vaxis(1));
    texty=vaxis(3)+0.9*(vaxis(4)-vaxis(3));
    %    text(textx,texty,0.5,'A','FontName','Times New Roman','FontWeight','Bold','Color','k')
    view(2)
    caxis([0 maxprop])
    shading interp
    cb=colorbar;
    ylabel(cb,'p','FontName','Times New Roman')
    set(cb,'FontName','Times New Roman')
    box on
    colormap('jet')
end
figname='fig3';
savefig(figname);

control_A_numdirections=NaN(nbins,nbins,nspeedbins);

for jj=1:nbins
    for kk=1:nbins
        for ss=1:nspeedbins
            acctemp_l=control_Aaccresponsemapcell{jj,kk,ss};
            control_Aaccresponsemap(jj,kk,ss)=mean(acctemp_l);            
            directemp_l=control_Arelativedirectioncell{jj,kk,ss};
            control_A_numdirections(jj,kk,ss)=length(directemp_l);
            xtemp=sum(cos(directemp_l));
            ytemp=sum(sin(directemp_l));
             if ~isempty(directemp_l)              
                control_Arelativedirectionmap(jj,kk,ss)=atan2(ytemp,xtemp);
            elseif isempty(directemp_l)
                control_Arelativedirectionmap(jj,kk,ss)=NaN;
            end
            dtemp=sqrt(xtemp^2+ytemp^2);
            ntemp=length(directemp_l);
            control_Ar2map(jj,kk,ss)=dtemp/ntemp;
            ncontrol_Adirectionentries(jj,kk,ss)=ntemp;
            tstemp_l=control_Aturningresponsemapcell{jj,kk,ss};
            control_Aturningresponsemap(jj,kk,ss)=mean(tstemp_l);
            speedtemp_l=control_Aspeedresponsemapcell{jj,kk,ss};
            control_Aspeedresponsemap(jj,kk,ss)=mean(speedtemp_l);
        end
    end
end

maxabsacccontrol_A=max(max(max(abs(control_Aaccresponsemap))));
maxabsacc=max([maxabsacccontrol_A]);

for ss=1:nspeedbins
    figure(4);clf;hold on
    %subplot(1,2,1);hold on
    surf(xgrid,ygrid,control_Aaccresponsemap(:,:,ss))
    xlabel('x (units)','FontName','Times New Roman')
    ylabel('y (units)','FontName','Times New Roman')
    title({'Change in speed over time'},'FontName','Times New Roman')
    set(gca,'FontName','Times New Roman')
    axis equal
    axis([binleft(1) binright(end) binleft(1) binright(end) -maxabsacc maxabsacc+10])
    vaxis=axis;
    textx=vaxis(1)+0.05*(vaxis(2)-vaxis(1));
    texty=vaxis(3)+0.9*(vaxis(4)-vaxis(3));
    %text(textx,texty,maxabsacc+10,'A','FontName','Times New Roman','FontWeight','Bold','Color','k')
    view(2)
    caxis([-maxabsacc maxabsacc])
    %caxis([-100 100])
    shading interp
    cb=colorbar;
    ylabel(cb,{'Change in speed','/time (units/s^2)'},'FontName','Times New Roman')
    set(cb,'FontName','Times New Roman')
    box on
    colormap('jet')
end

figname='fig4';
savefig(figname);

maxabsturningcontrol_A=max(max(max(abs(control_Aturningresponsemap))));
maxabsturning=max([maxabsturningcontrol_A]);

for ss=1:nspeedbins
    figure(5);clf;hold on
    %subplot(1,2,1);hold on
    surf(xgrid,ygrid,control_Aturningresponsemap(:,:,ss))
    xlabel('x (units)','FontName','Times New Roman')
    ylabel('y (units)','FontName','Times New Roman')
    title({'Turning speed'},'FontName','Times New Roman')
    set(gca,'FontName','Times New Roman')
    axis equal
    axis([binleft(1) binright(end) binleft(1) binright(end) -maxabsturning maxabsturning+10])
    vaxis=axis;
    textx=vaxis(1)+0.05*(vaxis(2)-vaxis(1));
    texty=vaxis(3)+0.9*(vaxis(4)-vaxis(3));
    %text(textx,texty,maxabsturning+10,'A','FontName','Times New Roman','FontWeight','Bold','Color','k')
    view(2)
    caxis([-maxabsturning maxabsturning])
    %caxis([-300 300])
    shading interp
    cb=colorbar;
    ylabel(cb,{'Change in angle','/time (degrees/s)'},'FontName','Times New Roman')
    set(cb,'FontName','Times New Roman')
    box on
    colormap('jet')
end

figname='fig5';
savefig(figname);

clear arrow_rows arrow_columns

arrowindices_1=1:12:297;
nai_1=length(arrowindices_1);

arrowcounter=0;
for ii=1:nai_1
    for jj=1:nai_1
        arrowcounter=arrowcounter+1;
        arrow_columns(arrowcounter)=arrowindices_1(ii);
        arrow_rows(arrowcounter)=arrowindices_1(jj);
    end
end

for ss=1:nspeedbins
    figure(6);clf
    hold on
    surf(xgrid,ygrid,control_Ar2map(:,:,ss))
    quiver3(xgrid(arrow_rows,arrow_columns),ygrid(arrow_rows,arrow_columns),1.5*ones(size(xgrid(arrow_rows,arrow_columns))),0.5*cos(control_Arelativedirectionmap(arrow_rows,arrow_columns,ss)),0.5*sin(control_Arelativedirectionmap(arrow_rows,arrow_columns,ss)),zeros(size(xgrid(arrow_rows,arrow_columns))),8,'k')  
    xlabel('x (units)','FontName','Times New Roman')
    ylabel('y (units)','FontName','Times New Roman')
    set(gca,'FontName','Times New Roman')
    axis([binleft(1) binright(end) binleft(1) binright(end) 0 2])
    vaxis=axis;
    textx=vaxis(1)+0.05*(vaxis(2)-vaxis(1));
    texty=vaxis(3)+0.9*(vaxis(4)-vaxis(3));
    axis square
    view(2)
    shading interp
    cb=colorbar;
    ylabel(cb,'R','FontName','Times New Roman')
    set(cb,'FontName','Times New Roman')
    caxis([0 1])
    box on
    colormap('jet')

end
figname='fig6';
savefig(figname);

maxspeedcontrol_A=max(max(max(control_Aspeedresponsemap)));
minspeedcontrol_A=min(min(min(control_Aspeedresponsemap)));

for ss=1:nspeedbins
    figure(7);clf;hold on
    %subplot(1,2,1);hold on
    surf(xgrid,ygrid,control_Aspeedresponsemap(:,:,ss))
    xlabel('x (units)','FontName','Times New Roman')
    ylabel('y (units)','FontName','Times New Roman')
    title({'Speed'},'FontName','Times New Roman')
    set(gca,'FontName','Times New Roman')
    axis equal
    axis([binleft(1) binright(end) binleft(1) binright(end) minspeedcontrol_A maxspeedcontrol_A+5])
    vaxis=axis;
    textx=vaxis(1)+0.05*(vaxis(2)-vaxis(1));
    texty=vaxis(3)+0.9*(vaxis(4)-vaxis(3));
    %text(textx,texty,maxabsacc+10,'A','FontName','Times New Roman','FontWeight','Bold','Color','k')
    view(2)
    caxis([minspeedcontrol_A maxspeedcontrol_A])
    %caxis([-25 25])
    shading interp
    cb=colorbar;
    ylabel(cb,'Speed (units/s)','FontName','Times New Roman')
    set(cb,'FontName','Times New Roman')
    box on
    colormap('jet')
end

figname='fig7';
savefig(figname);
save('thissimulation','-v7.3')
toc
