# Supplementary material for: Examination of an averaging method for estimating repulsion and attraction interactions in moving groups
Source: PLoS One. 2020 Dec 9;15(12):e0243631. doi: 10.1371/journal.pone.0243631 (PMC7725364; doi:10.1371/journal.pone.0243631)
Supplement: S5 File — (M) [file pone.0243631.s005.m]

function[rhs]=Canizomotion(t,variables)
global alpha beta Ca Cr l_A l_R
n=length(variables)/4;
rhs=NaN(4*n,1);
x_in=NaN(n,1);
y_in=NaN(n,1);
u_initial=NaN(n,1);
v_initial=NaN(n,1);
    for i=1:n
        x_in(i)=variables(1+(i-1)*4);
        y_in(i)=variables(2+(i-1)*4);
        u_initial(i)=variables(3+(i-1)*4);
        v_initial(i)=variables(4+(i-1)*4); 
    end
%displacement vector
    for i=1:n
        for j=1:n
          x_ji(i,j)=x_in(i)-x_in(j);
          y_ji(i,j)=y_in(i)-y_in(j);
        end
    end
%norm of displacement vector
    for i=1:n
        for j=1:n
          d_ji(i,j)=sqrt((x_ji(i,j))^2+(y_ji(i,j))^2);
        end
    end

%Morse potential (a radial potential)-del of U
    for i=1:n
        for j=1:n
         Ux(i,j)=-Ca*((-x_ji(i,j)*d_ji(i,j)^(-1))/l_A)*exp(-d_ji(i,j)/l_A)+Cr*((-x_ji(i,j)*d_ji(i,j)^(-1))/l_R)*exp(-d_ji(i,j)/l_R);
         Uy(i,j)=-Ca*((-y_ji(i,j)*d_ji(i,j)^(-1))/l_A)*exp(-d_ji(i,j)/l_A)+Cr*((-y_ji(i,j)*d_ji(i,j)^(-1))/l_R)*exp(-d_ji(i,j)/l_R);
         
        end
    end
% sum of del of U
    sum_Ux=zeros(n,1);
    sum_Uy=zeros(n,1);
    
    for i=1:n
        for j=1:n
            if i~=j
                sum_Ux(i)=sum_Ux(i)+Ux(i,j);
                sum_Uy(i)=sum_Uy(i)+Uy(i,j);
            end
        end
    end
%Solve the ODE
    for i=1:n
       rhs(1+(i-1)*4)=u_initial(i);
       rhs(2+(i-1)*4)=v_initial(i);
       rhs(3+(i-1)*4)=(alpha-beta*(u_initial(i)^2+v_initial(i)^2))*u_initial(i)-(1/n)*sum_Ux(i);
       rhs(4+(i-1)*4)=(alpha-beta*(u_initial(i)^2+v_initial(i)^2))*v_initial(i)-(1/n)*sum_Uy(i);
    end

end
